# Supplementary material for: Biophysical Characterisation of Calumenin as a Charged F508del-CFTR Folding Modulator
Source: PLoS One. 2014 Aug 13;9(8):e104970. doi: 10.1371/journal.pone.0104970 (PMC4132023; doi:10.1371/journal.pone.0104970)
Supplement: Table S1 — GRAVY, Instability, Unfoldability, Charge, IUPRED and Aggregation scores of proteins used in our analysis. (XLS) [file pone.0104970.s001.xls]

## Sheet: Sheet1
Table S1
Symbol	PROTEIN ID	Category	GRAVY	Instability	Unfoldability	Charge	IUPRED	Aggregation
CALGRANB	NP_002956.1	Calcium binding protein	-0.870175	38.68	-0.08	0.053	0.504832	-25.7
PSOR1	P31151.4	Calcium binding protein	-0.750495	41.3	-0.001	0.01	0.357239	-21.4
PDCD6	O75340.1	Calcium binding protein	-0.404712	28.33	0.101	0.016	0.199217	-5.4
F508_CFTR	NP_000483.3	CFTR	0.0217715	43.82	0.235	0.013	0.140449	11
G551DCFTR	NP_000483.3	CFTR	0.0215541	43.71	0.236	0.012	0.139701	11
WT-CFTR	NP_000483.3	CFTR	0.0236486	43.8	0.236	0.013	0.139473	11.1
HSC70	NP_006588.1	General chaperone	-0.456037	36.89	0.08	0.02	0.374	-13.8
HSP40	NP_001530.1	General chaperone	-0.728715	31.57	0.011	0.005	0.318	-21.3
AHA1	NP_036243.1	General chaperone	-0.549704	23.51	0.045	0.027	0.371023	-11.9
HSPA5	AAA52614.1	General chaperone	-0.473813	31.86	0.058	0.037	0.389981	-14.5
CCT3	NP_005989.3	General chaperone	-0.252477	43.82	0.154	0.009	0.29643	-6.9
BAG2	NP_004273.1	General chaperone	-0.591943	53.89	0.049	0.009	0.419087	-22.4
CALNEXIN	AAA21749.1	General chaperone	-0.872297	45.53	-0.133	0.105	0.490042	-25.6
HSP70-1A/1B	NP_005337.2	General chaperone	-0.383463	32.17	0.106	0.017	0.333729	-12.3
CCT4	NP_006421.2	General chaperone	0.0283859	36.65	0.247	0.004	0.237197	-0.1
HSP90A	NP_005339.3	General chaperone	-0.750273	41.94	-0.047	0.056	0.359537	-19.4
HSP70B'	NP_002146.2	General chaperone	-0.45972	38.39	0.084	0.016	0.367502	-15
HSP60	AAA36022.1	General chaperone	-0.076	29.64	0.209	0.009	0.286587	-5.2
HSPA1L	NP_005518.3	General chaperone	-0.343994	32.88	0.123	0.012	0.3025	-10.1
RCN1	NP_002892.1	CREC	-1.03444	36.31	-0.157	0.079	0.403221	-30.9
RCN2	EAW99216.1	CREC	-0.74	50.39	-0.095	0.108	0.417006	-25.3
CALUMENIN	NP_001210.1	CREC	-1.00381	39.21	-0.196	0.127	0.37364	-29.6
SDF4	NP_057260.2	CREC	-0.671547	42.14	-0.057	0.091	0.392502	-20.7
RCN3	NP_065701.2	CREC	-0.878	41.16	-0.134	0.104	0.4951	-31.1
AavLEA1	AAL18843.1	IDP	-1.585	40.19	-0.277	0.028	0.81	-60.6
ArLEA1A	ABU62811.1	IDP	-0.46	18.93	0.077	0.021	0.383776	-23.5
RYBP	NP_036366.3	IDP	-1.15965	49.98	-0.179	0.061	0.753767	-38.4
CALPASTATIN	NP_001075739.1	IDP	-1.13955	47.53	-0.147	0.036	0.841155	-43.8
4EBP1	NP_004086.1	IDP	-0.700847	78.89	0.008	0.017	0.77	-23.2
