# Supplementary material for: Biophysical Characterisation of Calumenin as a Charged F508del-CFTR Folding Modulator
Source: PLoS One. 2014 Aug 13;9(8):e104970. doi: 10.1371/journal.pone.0104970 (PMC4132023; doi:10.1371/journal.pone.0104970)
Supplement: Table S2 — Pearson's correlation coefficient values between red and green channels. (XLS) [file pone.0104970.s002.xls]

## Sheet: Sheet1
	Table S2: Pearson's correlation coefficient values between red and green channels
				Pearson's correlation coefficient
			CFBE41o- wild-type cells
			Calumenin+PDI	0.857
			Calumenin+Golgi	0.581
			Calumenin+EEA1	0.083
			CFTR+EEA1	0.287
			CFBE41o- F508del-CFTR cells
			Calumenin+PDI	0.805
			Calumenin+Golgi	0.328
			Calumenin+EEA1	0.195
			CFTR+EEA1	0.503
